# Supplementary material for: 1H Time Domain Nuclear Magnetic Resonance and Oscillatory Rheology as a Tool for Uncovering the Impact of UV-C Radiation on Polypropylene
Source: Polymers (Basel). 2025 Oct 11;17(20):2727. doi: 10.3390/polym17202727 (PMC12567356; doi:10.3390/polym17202727)
Supplement: Supplementary file 1 [file polymers-17-02727-s001.zip]

Archive with 1 entries (1 files):
- polymers-3846166-supplementary.pdf
